# Supplementary material for: Design and Characterization of Curcumin-Modified Polyurethane Material with Good Mechanical, Shape-Memory, pH-Responsive, and Biocompatible Properties
Source: Biomolecules. 2025 Jul 24;15(8):1070. doi: 10.3390/biom15081070 (PMC12383527; doi:10.3390/biom15081070)
Supplement: Supplementary file 1 [file biomolecules-15-01070-s001.zip]

Archive with 1 entries (1 files):
- biomolecules-3745805-supplementary.pdf
